# Supplementary material for: Layer 5 myelination gates corticothalamic coincidence detection
Source: Nat Commun. 2025 Dec 11;16:10922. doi: 10.1038/s41467-025-66157-1 (PMC12699038; doi:10.1038/s41467-025-66157-1)
Supplement: Supplementary file 3 — Supplementary Data 1 [file 41467_2025_66157_MOESM3_ESM.xlsx]

## Sheet: Main figures
	Figure	What	Test		N (animals)	n (samples)		Results	P		F value			df		Multiple comparison	P vale		Correction		Passed normality?
	Fig. 1
	1C	mCherry pos soma	/	2491 neurons	4	12
	1M	amplitude reduction	One-Way ANOVA		6	7			0.0079	**	F(2,18) = 6.42					1 vs. 10	0.8305	ns	Tukeys		yes
																1 vs. 20	0.0094	**
																10 vs. 20	0.0323	*
	Fig. 2
	2B	myelin density	2-way ANOVA	Ctrl Ctx	6	at least 3 ROIS/animal		Interaction	0.0443	*	F(2,34) = 3.52					Ctx			Tukeys		yes
				Ctrl WM	6			Region	< 0.0001	***	F(2,34) = 39.61					Ctrl vs. Cpz	0.0113	*
				Ctrl Thal	4			Treatment	0.261	ns	F(1,34) = 3.52
				Cpz Ctx	8											WM
				Cpz WM	8											Ctrl vs. Cpz	0.2926	ns
				Cpz Thal	8
																Thal
																Ctrl vs. Cpz	0.5302	ns
																Ctrl
																Ctx vs. WM	0.0009	***
																Ctx vs. Thal	0.6972	ns
																WM vs. Thal	0.0229	*
																Cpz
																Ctx vs. WM	< 0.0001	****
																Ctx vs. Thal	0.0088	**
																WM vs. Thal	< 0.0001	****
	2F	Layer 5 delay	2-way ANOVA	Ctrl	4	7		Interaction	0.7032	ns	F(6,50) = 0.63					mW Ctrl vs Cpz			Sidak's		Yes (at 10 mW intensity)
				Cpz	4	5		Intensity	< 0.0001	****	F(6, 50) = 22.9					0.5	0.9867	ns
								Treatment	0.0198	*	F(1, 50) = 5.795					0.75	0.0898	ns
																2.2	0.8155	ns
																3.62	0.9722	ns
																9.18	0.9605	ns
																19.79	>0.9999	ns
																25.2	>0.9999	ns
	2F	Layer 5 variance	2-way ANOVA	Ctrl	4	7		Interaction	0.9373	ns	F(7,55) = 0.33					mW Ctrl vs Cpz			Sidak's		Yes (d'Agostino, tested at 25mW intensity)
				Cpz	4	5		Intensity	0.0174	*	F(7,55) = 2.71					0.5	0.8016	ns
								Treatment	0.764	ns	F(1,55) = 0.091					0.75	>0.9999	ns
																2.2	>0.9999	ns
																3.62	>0.9999	ns
																9.18	>0.9999	ns
																19.79	>0.9999	ns
																25.2	>0.9999	ns
	2G	PoM delay	2-way ANOVA	Ctrl	13	19		Interaction	0.6142	ns	F(5,116) = 0.71					mW Ctrl vs Cpz			Sidak's		Yes (tested at 25mW intensity)
				Cpz	11	18		Intensity	< 0.0001	****	F(5, 116) = 6.055					0.75	0.6557	ns
								Treatment	< 0.0001	****	F(1,116) = 36.1					2.2	0.0026	**
																3.62	0.016	*
																9.18	0.0777	ns
																19.79	0.0371	*
																25.2	0.0704	ns
	2G	PoM variance	2-way ANOVA	Ctrl	13	19		Interaction	0.5553	ns	F(4,104) = 0.76					mW Ctrl vs Cpz			Sidak's		Yes (d'Agostino, tested at 25mW intensity)
				Cpz	11	18		Intensity	0.7939	ns	F(4,104) = 0.42					2.2	> 0.9999	ns
								Treatment	0.0059	**	F(1,104) = 7.9					3.62	0.9298	ns
																9.18	0.0155	*
																19.79	0.1975	ns
																25.2	0.2341	ns
	2H	L5 to PoM delay	2-way ANOVA	Ctrl	13	19		Interaction	0.264	ns	F(5,115) = 1.31					0.75	0.2974	ns	Sidak's		yes
				Cpz	11	18		Intensity	0.0305	*	F(5,115) = 2.57					2.2	0.0001	***
								Treatment	< 0.0001	****	F(1,115) = 51.44					3.62	0.0015	**
																9.18	0.0046	**
																19.79	0.0194	*
																25.2	0.0424	*
	2I	histogram of all spikes	two-sided Kolmogorov-Smirnov test	Ctrl	13	15			< 0.0001	****											see legend for fit
				Cpz	11	17
	Fig. 3
	3C	Layer 5 probability	two-sided Mann-Whitney test	Ctrl	4	6			0.9242	ns											no
				Cpz	4	5
	3D	PoM probability	two-sided Mann-Whitney test	Ctrl	13	15			0.0785	ns											no
				Cpz	11	16
	3F	PoM spike 1 & 2 proability	RM 2-way ANOVA	Ctrl	9	12		Spike # x Treatment	0.0302	*	F(1,25) = 5.28,					Spike 1 (Ctrl vs Cpz)	0.0395	*	Uncorrected Fisher's LSD		yes
			matching spike1 & 2	Cpz	9	15		Spike #	< 0.0001	****	F(1,25) = 45.15					Spike 2 (Ctrl vs Cpz)	0.5642	ns
								Treatment	0.3527	ns	F(1,25) = 0.897					Ctrl (spike 1 vs 2)	< 0.0001	****
								Subject	0.0564	ns	F(25,25) = 1.908					Cpz (spike 1 vs 2)	0.0028	**
	3i	Absolute EPSP amplitude	2-way ANOVA	Ctrl	3	3		Interaction	0.9671	ns	F(3,16) = 0.085					Ctrl vs Cpz			Šídák's multiple comparisons test		yes
				Cpz	3	3		Time	0.7535	ns	F(3,16) = 0.40 time					5ms	0.8575	ns
								Treatment	0.0434	*	F(1,16) = 4.81					10ms	0.5273	ns
																15ms	0.6509	ns
																20ms	0.8915	ns
	3j	Relative EPSP amplitude	2-way ANOVA	Ctrl	3	3		Interaction	0.5013	ns	F(3,16) = 0.821					5ms	> 0.9999	ns	Šídák's multiple comparisons test
				Cpz	3	3		Time	0.1048	ns	F(3,16) = 2.41					10ms	0.9293	ns
								Treatment	0.0451	*	F(1,16) = 4.72					15ms	0.4182	ns
																20ms	0.2212	ns
	Fig. 4
	4d	L5 spont firing	two-sided Mann-Whitney (over means)	Ctrl	11	73			0.0556	ns											no
				Cpz	7	14
	4e	PoM spont firing	two-sided Mann-Whitney (over means)	Ctrl	8	277			0.5358	ns											no
				Cpz	7	190
	4f	Fraction bursting cells L5	two-sided unpaired t-test	Ctrl	11	/			0.0775	ns				16							yes (Ctrl, Cpz n too small)
				Cpz	7	/
	4g	Fraction bursting cells POm	two-sided unpaired t-test	Ctrl	8	/			0.913	ns				13							yes
				Cpz	7	/
	4h	L5 Fraction of burst events	two-sided unpaired t-test (over means)	Ctrl	11	41			0.0133	*
				Cpz	5	14
	4i	POm Fraction of burst events	two-sided unpaired t-test (over means)	Ctrl	12	375			0.8695	ns				19							yes
				Cpz	9	168
	4j	L5 burst frequency	two-sided Mann-Whitney (over means)	Ctrl	11	41			0.0192	*											no
				Cpz	5	14
	4k	POm Burst frequency	two-sided unpaired t-test (over means)	Ctrl	8	72			0.1067	ns				12							yes
				Cpz	6	44
	4n	Connection probability	two-sided Mann-whitney	Ctrl	7	/			0.7247	ns											no
				Cpz	5	/
	4o	Delay L5 to Pom	two-sided Nested t-test	Ctrl	5	38			0.0377	*				6							yes (means)
				Cpz	3	5
	4p	Fraction in first 10ms	two-sided Nested t-test	Ctrl	5	38			0.0148	*				41							yes (means)
				Cpz	3	5
	Fig. 5
	5C	Myelin colocalisation	2-way ANOVA	Ctrl	4	Ctx	58	Interaction	0.0451	*	F(1,12) = 5.003					Ctrl - Cpz			Sidak's		yes
					4	Thal	70	Region	0.0376	*	F(1,12) = 5.46					Ctx	0.0002	***
								Treatment	< 0.0001	****	F(1,12) = 35.04					Thal	0.0456	*
				Cpz	4	Ctx	75
					4	Thal	112
	5D	Internode length	two-sided nested t-test	Ctrl	4	133			0.0096	**				6							yes (means)
				Cpz	4	110
	5F	Caspr density	Kruskal-Wallice	Ctrl Ctx	9	1 large scan per animal			< 0.0001	****						Ctrl Ctx vs. Cpz Ctx	0.0254	*	Two-stage linear step-up procedure of Benjamini, Krieger and Yekutieli		no
			removed outliers with outlier test	Cpz WM	6											Ctrl Thal vs. Cpz Thal	0.5539
				Ctrl Thal	9											Ctrl WM vs. Cpz WM	0.4549
				Cpz Ctx	7
				Cpz WM	6
				Cpz Tal	8
	5G	Capsr distribution	two-sided Fisher's exact test	Ctrl	4	121			<0.0001	****											/
				Cpz	4	107
	5J	Axons with swellings	2-way ANOVA	Ctrl	6	/		Interaction	0.1993	ns	F(2,28) = 1.71					Ctx Ctrl vs. Cpz	0.0012	**			yes
				Cpz	5	/		Region	0.0369	*	F(2,28) = 3.72					WM Ctrl vs. Cpz	0.0192	*
								Treatment	0.0004	***	F(1,28) = 16.11					Thal Ctrl vs. Cpz	0.3705	ns
																Ctrl
																Ctx vs. WM	>0.9999	ns
																Ctx vs. Thalamus	0.827	ns
																WM vs. Thalamus	0.8271	ns
																Cpz
																Ctx vs. WM	0.6051	ns
																Ctx vs. Thalamus	0.0118	*
																WM vs. Thalamus	0.1199	ns
	5K	Swelling size (Ctx)	two-sided nested t-test	Ctrl	3	22			0.0081	**				7
				Cpz	6	106															Yes (means, shapiro wilk)
	Fig. 6				Ctrl	Demyelin
	6g	Failures	two-sided Fisher's exact test	Successes	102	83		two-sided	<0.0001	****
				Failures	7	39
	Fig. 7
	7d	Whisker response types	two-sided Fisher's exact test	Ctrl	12	18			0.5559												/
				Cpz	11	17
	7g	Paired response types	two-sided Fisher's exact test	Ctrl	11	12			0.8828												/
				Cpz	7	14
	7h	Rel. fold change	two-sided Mann-Whitney t-test	Ctrl	10	12			0.2829	ns											no
				Cpz	7	10
	7i	Delay to peak	two-sided Unpaired t-test	Ctrl	11	15			0.4626	ns				27							Yes (d'agostino)
				Cpz	8	14
	7j	Integration window	two-sided Unpaired t-test	Ctrl	8	8			0.0036	**				15							yes
				Cpz	7	9

## Sheet: Supplements
	Figure	What	Test		N (animals)	n (samples)	Factors	Result P			Multiple comparison	P vale		Correction			Passed normality test?
	S2
	B	Delay at 25mW	unpaired t-test	Ctrl	11	15		0.0013	**								yes
				Cpz	10	16
	C	Variance at 25mW	unpaired t-test	Ctrl	11	15		0.0216	*								yes
				Cpz	10	16
	E	Delay mono vs disynpatic	2-way ANOVA	Ctrl	11	17	Interaction	0.4599	ns		Ctrl - Cpz			Sidaks			yes
				Cpz	10	17	Connection type	<0.0001	****		monosynaptic	<0.0001	***
							Treatment	<0.0001	****		disynaptic	<0.0001	****
	F	Variance mono vs disynaptic	2-way ANOVA	Ctrl	11	17	Interaction	0.7992	ns		Ctrl - Cpz			Sidaks			yes
				Cpz	10	17	Connection type	0.2387	ns		monosynaptic	0.1915	ns
							Treatment	0.0127	*		disynaptic	0.0949	ns
	S3
	A	Inst frequency L5	2-way ANOVA	Ctrl	6	8	Interaction	0.7875	No		Ctrl - Cpz			Sidaks			yes
				Cpz	4	5	Output power	0.0058	Yes		0.75	0.9387	ns
							Treatment	0.6578	No		2.2	0.9965	ns
											3.62	0.9984	ns
											9.18	0.9898	ns
											19.79	0.9729	ns
											25.2	0.9902	ns
	B	Inst frequency Pom	2-way ANOVA	Ctrl	11	13	Interaction	0.9904	ns		Ctrl - Cpz			Sidaks			yes
				Cpz	8	12	Light power	0.5778	ns		3.62	0.9998	ns
							Treatment	0.7992	ns		9.18	0.9996	ns
											19.79	0.9975	ns
											25.2	0.9895	ns
	C	Delay first vs second spike	2-way ANOVA	Ctrl	9	13	Interaction	0.7114	ns		Ctrl - Cpz spike #			Sidak's			Yes (d'Agostino)
				Cpz	9	15	Spike #	0.0001	***		1	0.0065	**
							Treatment	0.0006	***		2	0.0659	ns
	D	Variance first vs second spike	Kruskal-Wallis test	Ctrl	9	13		0.0595			Ctrl 1st spike vs. Ctrl 2nd spike	0.1633		Dunn's			no
				Cpz	9	15					Cpz 1st spike vs. Cpz 2nd spike	0.915
											Ctrl 1st spike vs. Cpz 1st spike	0.0483	*
											Ctrl 2nd spike vs. Cpz 2nd spike	>0.9999
	S4
	B	Maximum amplitude	Mann-Whitney test	Ctrl	7	12		0.0668	#								no
				Cpz	4	6
	C	Relative amplitude	2 way ANOVA	Ctrl	8	11	Interaction	0.445	ns		mW Ctrl vs Cpz			Sidaks
				Cpz	4	6	Laser intensity	<0.0001	****		0.57	0.9969	ns
							Treatment	0.0633	ns		1.23	>0.9999	ns
											2.42	0.8663	ns
											3.57	0.981	ns
											4.58	0.9995	ns
											5.66	0.9999	ns
											8.5	0.9908	ns
											11.5	0.5868	ns
											14.1	0.4147	ns
	E	Frequencies	Kruskal Wallis	Ctrl 1Hz	6	7		0.0002	***					Dunn's			no
				Cpz	7	10					1Hz Ctrl vs. 1Hz Cpz	0.8541	ns
											10 Hz Ctrl vs. 10Hz Cpz	0.4843	ns
											20Hz Ctrl vs. 20Hz Cpz	0.1954	ns
	F	Bouton area	nested t-test	Ctrl	5	291		0.81	ns								yes (means)
				Cpz	6	514
	G	RMP	Mann-Whitney test (over animal means)	Ctrl	25	41		0.8718	ns								no
				Cpz	9	23
	H	Rin	nested t-test	Ctrl	15	22		0.1263	ns								yes (d'agostino, means)
				Cpz	8	20
	I	Current threshold	nested t-test	Ctrl	9	16		0.907	ns								yes
				Cpz	9	20
	J	Voltage threshold	nested t-test	Ctrl	10	17		0.2227	ns								yes
				Cpz	8	16
	L	IV curve	2-way ANOVA	Ctrl	11	15	Interaction	0.9999	ns					Sidaks			yes (Anderson)
				Cpz	7	13	Input current	<0,0001	****		Ctrl vs Cpz
							Treatment	0.8301	ns		50	>0.9999	ns
											100	>0.9999	ns
											150	0.9997	ns
											200	>0.9999	ns
											250	>0.9999	ns
											300	>0.9999	ns
											350	>0.9999	ns
											400	>0.9999	ns
											450	>0.9999	ns
	H	Hyperpol burst fraction	Fischer's exact test	Ctrl	14	22		0.3899	ns								/
				Cpz	8	19
	I	Hyperpol burst fraction	Fischer's exact test	Ctrl	14	22		0.29	ns								/
				Cpz	8	19
	S5
	A	S1 FF	Mann-Whitney (over means)	Ctrl	12	192		0.7108	ns								no
				Cpz	7	34
	B	CA1 FF	Mann-Whitney (over means)	Ctrl	9	77		0.9723	ns								no
				Cpz	12	84
	C	CA3 FF	Mann-Whitney (over means)	Ctrl	9	83		0.4234	ns								no
				Cpz	8	26
	D	Iso%	unpaired t-test	Ctrl	13	/		0.4769	ns								Yes (d'agostino)
				Cpz	11	/
		Breathing frequency	unpaired t-test	Ctrl	11	/		0.1799	ns								Yes (d'agostino)
				Cpz	9	/
	E	Iso% Npx	Mann-Whitney	Ctrl	7	/		0.986	ns								no
				Cpz	9	/
		Breathing frequency Npx	unpaired t-test	Ctrl	7	/		0.5162	ns								yes
				Cpz	7	/
	F	Iso % low high	paired 2-way ANOVA	Ctrl	6		Anaesthesia x Treatment	0.3745	ns		low Ctrl vs. Cpz	0.3498	ns	Uncorrected Fischer's LSD			yes
				Cpz	5		Anaesthesia	0.0001	***		high Ctrl vs. Cpz	0.1414	ns
							Treatment	0.2215	ns
							Subject	0.0013	**		Ctrl low vs high	0.003	**
											Cpy low vs high	0.0008	***
	G	Breathing rate low high	paired 2-way ANOVA	Ctrl	5		Anaesthesia x Treatment	0.3321	ns		low Ctrl vs. Cpz	0.1174	ns	Uncorrected Fischer's LSD			yes
				Cpz	5		Anaesthesia	0.0004	***		high Ctrl vs. Cpz	0.3048	ns
							Treatment	0.1941	ns
							Subject	0.0013	**		Ctrl low vs high	0.0012	**
											Cpy low vs high	0.0088	**
	H	Heart rate low high	paired 2-way ANOVA	Ctrl	3		Anaesthesia x Treatment	0.6811	ns		low Ctrl vs. Cpz	0.291	ns	Uncorrected Fischer's LSD			yes
				Cpz	4		Anaesthesia	0.0084	**		high Ctrl vs. Cpz	0.1647	ns
							Treatment	0.2051	ns
							Subject	0.0724	ns		Ctrl low vs high	0.0277
											Cpz low vs high	0.0344
	I	Pom neurons low high	Kruskal-Wallis test	Ctrl	4	160		<0.0001			Ctrl low vs. Ctrl high	<0.0001	****	Dunn's			no
				Cpz	2	49					Cpz low vs. Cpz high	0.0032	**
											Ctrl low vs. Cpz low	>0.9999	ns
											Ctrl high vs. Cpz high	0.1256	ns
	J	L5 neurons low high	Kruskal-Wallis test	Ctrl	5	27		0.0002			Ctrl low vs. Ctrl high	0.0006	***	Dunn's			no
				Cpz	3	17					Cpz low vs. Cpz high	0.0822	ns
											Ctrl low vs. Cpz low	>0.9999	ns
											Ctrl high vs. Cpz high	>0.9999	ns
	S6
	B	Swelling location	One way ANOVA	Ctx	8	76		0.4536	ns		Ctx vs. WM	0.9785	ns				yes (shapiro wilk)
				WM		30					Ctx vs. Thal	0.4761	ns
				Thal		18					WM vs. Thal	0.4744	ns
											Ctrl vs Cpz
	C	Axon diameter	Two-way ANOVA	Ctrl	6	495	Interaction	0.9688	ns		Ctx	0.7087	ns	Tueky's			yes
				Cpz	6	445	Region	0.5169	ns		WM	0.8311	ns
							Treatment	0.5107	ns		Thal	0.5844	ns
											Ctrl
											Cortex vs. WM	0.9448	ns
											Cortex vs. Thalamus	0.7745	ns
											WM vs. Thalamus	0.5794	ns
											Cpz
											Cortex vs. WM	0.9861	ns
											Cortex vs. Thalamus	0.8908	ns
											WM vs. Thalamus	0.8155	ns
	e	node types	Chi2	Ctrl	5												/
			(Graphpad crashes for fischers exact…)	Ctx		87		Ctx	<0.0001	****
				WM		179		WM	0.0008	***
				Thal		86		Thal	0.0123	*
				Cpz	6
				Ctx		112
				WM		220
				Thal		105
	f	node length	2-way ANOVA	Ctrl	5			Interaction	0.1432	ns	Ctx Ctrl vs. Cpz	0.0022	**	Tukeys			yes (means)
				Ctx		81		Region	<0.0001	****	WM Ctrl vs. Cpz	0.3737	ns
				WM		192		Treatment	0.0064	**	Thal Ctrl vs. Cpz	0.4066	ns
				Thal		67
											Ctrl
				Cpz	6						Ctx vs. WM	0.0421	*
				Ctx		83					Ctx vs. Thal	0.0135	*
				WM		244					WM vs. Thal	0.8741	ns
				Thal		96
											Cpz
											Ctx vs. WM	<0.0001	****
											Ctx vs. Thal	<0.0001	****
											WM vs. Thal	0.8174	ns
	h	node-to-node distance	2-way ANOVA	Ctrl	6		717	Interaction	0.1696	ns	Ctx Ctrl vs. Cpz	0.0083	**	Tukeys			yes
				Ctx		283		Region	0.0001	***	WM Ctrl vs. Cpz	0.7941	ns
				WM		232		Treatment	0.0409	*	Thal Ctrl vs. Cpz	0.5259	ns
				Thal		202
											Ctrl
				Cpz	6		558				Ctx vs. WM	0.0001	***
				Ctx		246					Ctx vs. Thalamus	0.0267	*
				WM		173					WM vs. Thalamus	0.1241	ns
				Thal		139
											Cpz
											Ctx vs. WM	0.0871	ns
											Ctx vs. Thalamus	0.8408	ns
											WM vs. Thalamus	0.2875	ns
	i	Node distance vs node nr.	2-way ANOVA	Ctrl	6	74		Interaction	0.7885	ns	Ctrl vs Cpz			Sidaks			yes (see distr plot)
				Cpz	6	56		Nodenr	<0.0001	****	1	0.0001	***
								Treatment	<0.0001	****	2	0.0092	**
											3	0.0394	*
											4	0.0316	*
											5	0.089	ns
											6	0.3549	ns
	j	AIS length	nested t-test	Ctrl	6	87		0.2205	ns								yes
				Cpz	6	62
	S9
	A	Delay early cells	Mann Whitney	Ctrl	5	6		0.75									no
				Cpz	7	8
	B	Relative number of spikes	2-way ANOVA	Ctrl	11	15	Interaction	0.7949	ns		opto	ns	>0.9999	Sidak's			mixed (some yes, some no)
				Cpz	7	13	Delay	0.0007	***		whisker	ns	>0.9999
							Treatment	0.0082	**		-50	ns	>0.9999
											-40	ns	>0.9999
											-30	ns	>0.9999
											-20	ns	0.9997
											-10	ns	>0.9999
											0	ns	0.9933
											10	ns	0.5971
											20	ns	0.2569
											30	ns	0.9298
											40	ns	0.6931
											50	ns	>0.9999
