# Supplementary material for: Layer 5 myelination gates corticothalamic coincidence detection
Source: Nat Commun. 2025 Dec 11;16:10922. doi: 10.1038/s41467-025-66157-1 (PMC12699038; doi:10.1038/s41467-025-66157-1)
Supplement: Supplementary file 8 — Source data [file 41467_2025_66157_MOESM8_ESM.xlsx]

## Sheet: Fig. 1
	1c		1m
	5.59211		1 Hz	10 Hz	20 Hz
	7.01754		12.6393	7.23141	63.408
	8.12721		14.3876	54.9067	57.1051
	11.5979		35.2145	10.8294	61.2599
	12		15.9171	15.9171	91.5674
	12.1118		57.8068	68.7234	100
	10.5882		21.1036	19.6211	54.5779
	5.98291		0	30.3525	19.3382
	11.4583
	5.82524
	13.6986
	6.66667

## Sheet: Fig. 2
	2b								2f				Delay									Variance					2g					Delay									Variance					2h
	Ctrl				Cpz						Ctrl				Cpz					Ctrl				Cpz						Ctrl				Cpz					Ctrl				Cpz					Ctrl
	Ctx	WM	Thal		Ctx	WM	Thal		mW	Mean	SD	n		Mean	SD	n		mW	Mean	SD	n		Mean	SD	n			mW	Mean	SD	n		Mean	SD	n		mW	Mean	SD	n		Mean	SD	n		mW	Mean	SD	n
	32.98	47.91	31.81		23.15	53.85	36.67		0.5	26.1613	8.5377	3		23.5706	2.54468	2		0.5	20.5657	27.5114	2		29.3853	46.255	4			0.75	19.4582	5.1597	3		25.9883	2.08123	4											0.75	6.35628	0.310311	2
	29.42	42.03	36.13		18.69	53.7	28.34		0.75	16.0907	9.9344	4		9.52086	3.06266	5		0.75	13.8982	24.7294	4		2.24929	4.25806	5			2.2	16.084	5.0854	7		28.3711	11.7383	6		2.2	5.34224	4.12257	6		4.77882	3.34643	4		2.2	7.65827	5.0854	7
	28.33	50.69	42.34		22.24	48.87	26.55		2.2	8.42784	3.95971	6		5.52142	1.43933	5		1	2.74555	2.53455	2		0.227442	0	1			3.62	16.1705	6.04075	9		24.7488	7.88827	10		3.62	4.77586	5.38309	8		8.33427	6.22986	6		3.62	9.52408	6.04075	9
	31.97	46.09	38.78		26.33	48.4	26.4		3.62	6.65188	2.52296	6		4.69137	1.26026	5		2.2	0.24924	0.179284	6		0.173274	0.101657	5			9.18	15.2663	7.58235	14		21.0458	5.70072	14		9.18	3.36908	4.56197	13		12.5462	14.3489	15		9.18	9.55009	7.58235	14
	42.78	49.53			11.98	56.11	27.08		9.18	5.57645	3.53153	7		3.55298	1.08242	5		3.62	0.935257	1.35858	7		0.0929319	0.107824	5			19.79	11.907	4.50118	15		17.9959	5.5663	16		19.79	2.63128	3.35357	15		8.52257	10.4491	16		19.79	7.49954	4.50118	15
	36.9	59.97			22.19	59.68	52.75		19.79	4.40644	2.0967	5		3.93399	1.34913	4		9.18	0.953762	1.28564	8		0.0631462	0.0617928	5			25.2	11.6707	4.32083	14		17.3505	5.0017	16		25.2	3.3548	3.63432	15		9.01007	8.29775	16		25.2	7.19844	4.32083	14
					28.33	49.55	40.18		25.2	4.47162	2.10714	4		4.06691	1.04183	3		19.79	0.655901	1.01524	6		0.0791663	0.120169	4
					39	55.88	39.24											25.2	0.828281	1.37152	4		0.105308	0.148511	3

## Sheet: Fig. 3
	3c	Ctrl	Cpz		3d	Ctrl	Cpz		3f	Ctrl			Cpz			3i							3j
		0.959459	0.98374			0.974359	0.981132			1	2		1	2		delay (ms)	Ctrl			Cpz				delay (ms)	Ctrl			Cpz
		1	0.981132			1	0.7875			84.6154	12.8205		71.6981	18.8679		5	4.69015	0.901219	0.520619	0.270388	0.31678	0.833791		5	0.648999	0.270792	1	0.20275	0.222683	0.445494
		1	1			1	0.486842			100	97.5		37.5	32.5		10	7.16353	3.05852	0.440692	1.247	0.583597	1.29008		10	0.991253	0.919002	0.846477	0.935063	0.410244	0.689289
		0.926471	1			1	0.478571			100	0		19.0789	23.6842		15	7.22674	3.32809	0.238695	1.3336	1.17027	1.74556		15	1	1	0.458483	1	0.822651	0.932652
		1	1			0.983051	1			74.0741	68.5185		68.5714	25.7143		20	5.66381	2.88486	0.238695	1.19797	1.42256	1.87161		20	0.78373	0.866822	0.458483	0.898298	1	1
		1				1	1			95.2381	52.381		70.5882	25.4902
						0.979167	1			96.6102	22.0339		100	66.6667
						0.984375	0.737705			81.8182	30.9091		26.2295	49.1803
						0.853333	0.977273			79.2208	0		90.9091	73.8636
						1	0.876543			98.5294	0		82.716	6.17284
						1	0.962963			89.1892	51.3514		96.2963	79.0123
						1	0.859375			86.7647	0		82.8125	56.25
						0.666667	0.72			91.1765	85.2941		69.3333	1.33333
						0.867647	1						96.8254	90.4762
						0.853659	0.890625						78.125	50
							0.686747						27.7108	16.8675

## Sheet: Fig. 4
	Fig. 4d	L5, data is nested per animal																				Fig. 4e	POm, data is nested per animal																	4f	L5			4g	Pom			4h	L5, data nested per animal
						Ctrl											Cpz									Ctrl									Cpz						Ctrl	Cpz			Ctrl	Cpz
		10.9266	0.001574	0.031402	0.005575	0.019867	0.108246	0.174869	0.009406	0.013981	0.009688	0.383674		0.003093	0.000938	1.00954	0.00211	0.006706	0.02981	4.71623			0.167499	0.073966	0.151944	0.2453	0.001046	0.23777	0.101693	0.552192		0.145357	0.035942	0.085946	0.010457	0.266395	0.013363	0.196456			0.5	0			0.216216	0.75			0.15544
		0.012734	0.006295	0.928886	0.028804	4.0247	0.00328			6.18076	2.43481	0.093473				0.001057			0.010279	0.002568			0.0607305	0.05036	0.026337	0.146808	0.058556	0.167591	1.4576	0.1733		0.363908	0.318189	0.004997	0.100383	0.271578	0.009251	0.907807			0.068966	0			0.333333	0.117647			0.0594059
		0.55637	0.059803		0.000929	0.008365	0.049203				0.02691	0.072822							0.011307	0.002568			0.0489762	0.18885	14.0396	0.027875	0.06483	0.035613	0.010935	0.006458		0.096905	0.003171	0.000999	0.100383	0.084998	0.017475	1.47792			0.5	0.5			0.210526	0			0.026455
		0.026447	0.006295		0.043671	0.004183	0.143234				0.153925									0.016692			0.0813005	0.140064	0.146879	0.174684	0.023004	0.076463	0.099506	0.001076		4.49163	13.1737	0.004997	0.112931	0.03628	0.103821	1.59348			0	0			0.302326	0.22449			0.0231214
			0.064524		0.012079		0.253666				0.034445									0.077042			0.0528943	0.132195	2.62256	0.56958	0.794693	33.8649	0.026243	0.058125			0.44187	0.003998	0.315789	0.03628	0.14391	0.378788			0	0			0.28	0.294118			0.47311
			0.354094								0.096876												0.0382015	0.130621	13.5119	0.129154	0.081561	1.13752	2.87912	0.058125			0.035942	0.000999	0.111886	0.120241	0.031866	0.955316			0.4	0			0.258065	0.075
			0.006295								0.093647												1.15192	0.006295	31.0523	0.225788	0.006274	0.14769	17.7657	0.357364			0.176537	0.003998	0.042872	0.092254	0.011307	1.40473			1	0.166667			0.176471	0.392857
			0.168391								0.074271												0.0107748	0.152654	0.033428	0.284325	0.060648	0.016759	18.9653	0.039827			17.4909		0.026141	0.078778	0.062703	0.071906			0				0.425926
			0.022033								1.29383												0.0421196	0.015738	0.096231	0.221142	0.10561	0.191682	12.5958	0.124862			0.045456		0.185082	0.015548	0.10896	0.973293			0.5
			0.05036								0.11948												0.0773824	0.303734	0.145866	0.104067	0.063785	0.010474	0.019683	0.510213			0.004228		0.03137	0.166886	0.030838	0.048793			0.235294
			0.610615								0.009688												0.0293857	0.328914	0.0547	0.102208	0.169395	0.060752	9.98891	0.087188			0.094082		0.032415	0.052864	2.30769	0.661274			0.666667
			0.006295								0.018299												0.0421196	0.028328	0.051661	0.228575	0.219586	0.003142	0.002187	0.04198			0.067655		0.215406	0.059084	0.027754	8.68388
			0.278554								3.30562												0.154765	0.549239	0.023298	0.142163	0.815606	0.048182	0.059048	0.153925			0.002114		0.861623	0.021768	0.02467	0.26451
			0.03777								0.023681												0.0519148	0.310029	0.203605	0.142163	0.099337	1.19094	0.770901	0.062431			0.045456		0.043918	0.021768	0.010279	2.44864
			0.003148								0.066737												0.100891	0.311603	0.112439	3.39053	0.125478	0.042945	0.024056	0.125939			0.014799		0.063785	0.437427	0.053452	0.026965
			0.011016								0.004306												0.04114	0.080261	0.052674	0.01115	0.078424	0.007332	0.735909	0.226044			0.024313		6.85952	0.103656	0.009251	0.467386
			0.015738								0.023681												0.0744439	0.066098	0.149918	0.171896	0.062739	0.00838	0.002187	0.148543			0.015857		0.018822	0.001037	0.006168	0.068053
			0.004721																				0.0871777	0.080261	4.79232	0.060396	0.08888	0.00838		0.329378					0.429766		0.129519	0.620185
			0.001574																				0.122441	0.040918	0.019246	0.053892	0.116067	0.075416		0.136703					0.233182		0.018503	0.719055
			4.58748																				0.0352629	0.006295		0.228575	0.057511	0.019901		0.035521					0.262461		0.013363	0.136107
			0.006295																				0.158683	0.173113		0.574226	0.0481	0.001047		0.3466					0.257232		0.939524	1.21983
			0.007869																				0.26741	0.221899		0.002788	0.216449	0.00838		0.297086					0.164169		0.038033	0.417309
			0.009443																				0.111666	0.475273		0.281538	0.041826	0.013617		0.382121					0.194493		0.08429	0.974577
			0.006295																				0.106768	0.278554		0.002788	0.015685	0.035613		0.040903					0.323109		0.04934	0.986133
			0.001574																				0.0548534	0.130621		0.192338	0.127569	0.005237		0.891257					0.02405		0.111016	0.282486
			0.001574																				0.0352629	0.382421		0.058538		0.014664		0.025834					0.316835		0.117184	3.76091
			0.007869																				0.0675872	0.245505		0.115217		0.015712		0.04198					0.087835		0.066815	0.143811
			0.001574																				0.0959934	0.180981		0.096633		0.015712		0.048438					0.157895		0.028782	0.17848
			0.017311																				5.31	0.372979		0.024158		0.025139		0.022604					0.001046		0.08429	0.114278
																							0.0440786	0.020459		0.223		0.00419		0.057049					0.016731		0.027754	0.188752
																							0.0979525	0.228194		0.201629		0.003142		0.459622					0.136981		0.009251	0.460966
																							0.0284062	0.124326		0.125438				0.341218					0.312652		0.215864	0.186184
																							0.101871	0.497305		0.313129				0.141008					0.010457		0.025698	0.213149
																							0.0636691	0.01259		0.013008				0.007535					8.86092		0.173719	0.155367
																							0.0940344	0.014164		0.030663				0.023681					0.077379		0.027754	0.591937
																							0.0323243	0.118031		0.084554				0.063507					0.003137		0.071955	0.093734
																							0.0479967	0.06295		0.12265				0.688895					0.036598		0.012335	0.110426
																								0.003148		0.053892				0.009688					0.025096		0.041117	0.029533
																								0.092851		0.060396				0.01507					0.033461		0.014391	0.373652
																								0.253374		0.057608				0.631846					0.073196		0.039061	0.29019
																								0.140064		0.020442				0.204516					0.092018			0.892399
																								0.004721		0.006504				0.467157					0.121296			0.059065
																								0.22662		0.115217				0.113022					0.100383			0.222137
																								0.133769						0.372434					0.002091			0.001284
																								0.017311						0.067813					0.07947			0.148947
																								0.078688						0.016146					0.02405			0.00642
																								0.034623						0.008611					0.059603			0.129687
																								0.17626						0.106563					0.071105			0.014124
																								0.064524						0.063507					0.039735			1.03878
																								0.014164						0.061355								0.016692
																								0.140064						0.706117								0.250385
																														0.018299								0.037237
																														0.186217								0.670262
																														0.073195								0.10529
																																						0.055213
																																						0.974577
[truncated: 79 more columns]

## Sheet: Fig. 5
	5c					5d	data is nested per animal									5f								5g					5j								5k	data is nested per animal
	Ctrl Ctx	Ctrl Thal	Cpz Ctx	Cpz Thal		Ctrl					Cpz						Ctrl				Cpz				both	one	none		Ctrl				Cpz				Ctrl				Cpz
	83.1038	82.238	30.7327	77.1207		49.34	49.1	30.14	53.6		16	5.36	19.53	50.98		Ctx	WM	Thal		Ctx	WM	Thal		Ctrl	121	0	0		Ctx	WM	Thal		Ctx	WM	Thal		1.35	1.373	1.459		2.189	1.994	2.704	1.094	1.609	3.05
	86.6407	82.4067	55.3752	46.8799		41.23	42.5	64.38	41.51		23	135.43	12.72	26.17		0.00728796	0.026932	0.0125332		0.003482	0.015455	0.005774		Cpz	40	45	22		13.1579	0	3.44828		21.7391	5.55556	8.33333		1.28	1.631	1.03		2.575	2.366	1.631	3.476	1.716	4.39
	87.264	92.1601	29.1098	65.5159		80.55	110.5	91.59	70.77		17.59	11.58	17.81	59.27		0.0117949	0.042087	0.0244667		0.004682	0.030871	0.025772							0	6.66667	0		30.4348	31.0345	0		1.62	2.103	1.352		3.691	2.095	1.674	3.369	2.167
	90.346	92.7328	54.3686	79.7498		118.48	155.1	82.47	44.86		38.15	31.39	14.11	135.89		0.012448	0.063851	0.0125573		0.005174	0.0476	0.010068							19.5122	7.01754	6.25		44.4444	45.7143	0		1.79	1.716	1.759		2.317	3.413	1.631	2.489	1.759
						32.15	54.6	109.26	54.89		33.21	11.97	13.24	5.24		0.0113729	0.017922	0.0119063		0.002325	0.013215	0.016589							22.2222	16.6667	0		65	31.25	42.8571		0.98	1.674	1.545		2.832	2.129	2.317	2.768	2.703
						23.52	27.6	48.49	81.86		145.08	17.9	12.99	29.8		0.00774624	0.01454	0.0131084		0.003259	0.015102	0.009963							0	3.84615	0		73.0769	46.1538	10.5263		1.83	1.008			2.446	3.244	1.523	2.231	1.845
						34.83	108.4	35.75	31.23		47.79	21.07	53.04	147.04		0.00652777	0.020422	0.0128472		0.003267	0.007488	0.008872							0	20.6897	14.2857		10				1.42	1.373			3.948	2.501	2.467	2.038	1.566
						25.93	76.5	100.94	0.91		3.72	19.21	40.92	29.81		0.00595316		0.00942919		0.002482		0.006701																1.631			1.974	2.231	1.652	2.553	2.596
						38.15	86.9	129.78	99.26		61.3	37.43	49.87	48.14		0.00804983		0.00656059				0.004604																1.459					1.695	2.918	2.618
						19.23	39	120.62	23.22		36.92	35.17	33.32	26.37		0.0119106		0.00511298																				1.631					1.824	3.605	1.438
						34.94	40.1	105.01	160.01		29.01	18.66	129.55	16.37																													2.489	1.802	1.631
						31.09	66.1	112.78	105.38		26.31	8.26	70.97	23.56																													1.974	2.639	1.91
						36.68	58.2	152.09	82.17		6.44	70.65	196.21	44.02																													2.789	2.103	1.759
						57.75	77.2	58.83	125.28		58.81	37.59	22.46	44.73																													2.167	1.674	2.146
						29.47	35.6	49.15	50.51		34.12	34.09	31.89	16.46																													1.802	1.674	2.103
						45.26	59.3	72.88	52.52			77.27	29.54	57.64																													1.244	2.832	1.631
						72.02	90.8	55.31	69.58			10.58	11.4	146.43																													2.446	2.704	2.36
						135.01	82.3	29.08	114.61			11.9	46.42	4.25																														1.695	2.231
						33.83	112.6	56.13	50.84			83.7	25.37	19.28																														2.296	4.613
						126.95	192.3	133.74	41.26			32.38	24.15	184.69																														1.974	2.231
						85.71	20.7	31.47	28.61			26.73	15.12	60.38																														2.317	2.146
						24.52	59.6	32.49	32.24			36.92	16.46	142.15																														2.189	2.532
						79.89	104.3	44.92	126.35			21.39	68.28	55.25																														1.652	2.103
						50.11	172.1	28.91				87.79	12.52	17.06																														3.326	1.91
						69.66	30.5	86.07				48.4		50.15																														2.189	1.781
						52.53	38.1	64.62				34.77		28.16																														4.334	2.017
						103.63	48.5	107.77				20.36		34.98																															1.845
						72.65	116.2	51.4				35.69		39.79																															2.703
						19.78	215.8	68				15.18		69.16																															2.403
						20.4	52.3	68.52				112.82		10.2																															2.103
						61.29	97.5	82.64				61.23		32.06																															2.017
						65.9	147.9	92.07				68.22																																	2.618
						88.54	19.43	25.87				231.62																																	2.317
						61.14	41.32	51.55				11.7																																	2.06
						43.56	45.44					21.73																																	1.588
							79.63					26.56																																	2.103
							89.74					47.43																																	3.519
							65.77					34.3																																	2.06
							45.77					48.95																																	1.674
							80.58					120.51																																	2.103
							73.44																																						2.017
																																													1.588
																																													2.618
																																													2.489
																																													2.317

## Sheet: Fig. 6
	6b			6e			6e				6f			6g
				max frequency in burst							CV			Ctrl			Demyelinated
	Myelin sheath (#)	CV		Ctrl	Demyelinated			Ctrl	Demyelinated		Ctrl	Demyelinated		AIS frequency	POm presynapse frequency		AIS frequency	POm presynapse frequency
	42	2.58		166.113	176.056		successes	102	83		1.9255	1.0747		118.2	114.03		166.11	82.17
	21	2.34		244.499	233.1		Failures	7	39		1.6838	0.4151		166.11	158.48		176.06	0
	14	2.14		174.216	282.49						1.5069	1.0775		122.249	117.647		137.74	119.76
	12	2.12		214.592	252.525						1.9255	0.8402		156.494	151.057		233.1	107.64
	9	1.94		217.391	183.486						1.677	0.418		244.499	0		207.04	0
	7	1.76		167.504	192.308						1.5347	1.0692		174.216	158.228		156.01	61.31
	5	1.55		162.866	211.864						1.8905	0.3016		86.7303	90.3342		282.49	147.71
	3	1.27		171.233	309.598						1.4961	0.2444		145.349	136.426		181.82	0
	2	1.06		193.05	267.38						1.7927	1.0719		204.499	106.496		256.41	0
	1	0.75		167.785	208.768						1.9255	0.424		214.592	0		152.44	80.06
	0	0.49		198.02	124.533						1.5935	1.0692		213.675	107.181		203.67	0
				245.098	276.243						0.585	0.4086		217.391	145.349		252.53	0
				242.131	204.499						1.7186	1.0803		149.477	0		183.49	85.18
				132.802	203.252						0.5883	0.4314		119.474	115.207		172.12	0
				166.389	251.889						0.4448	2.2852		167.504	159.49		151.06	0
				175.439	229.358						1.9255	0.7454		159.236	146.628		180.83	88.34
				231.481	207.469						1.6838	3.1271		161.031	159.49		192.31	0
				209.205	146.413						1.5015	0.5705		162.866	161.551		192.31	0
				190.114	174.825						1.9345	0.2843		171.233	156.986		204.92	115.74
				138.889	251.256						1.5461	1.0119		105.263	109.29		211.86	0
											1.5124	0.6633		160.772	147.929		259.07	101.83
											1.4854	1.0803		193.05	183.823		309.6	94.61
											1.8485	0.4443		178.253	179.533		98.43	128.53
											1.4961	1.0556		148.148	141.844		177.94	0
											1.7116	0.9583		167.785	163.666		267.38	0
											1.9345	0.8505		172.712	156.006		170.07	95.24
											1.5461	1.0747		142.653	145.56		200.4	0
											1.4099	0.4545		198.02	183.823		208.77	0
											1.4292	0.2799		164.204	150.15		158.23	87.95
											1.785	1.0747		225.734	119.904		91.16	116.55
											1.5814	0.3349		245.098	0		124.53	95.51
											1.4961	1.0719		168.067	166.667		192.68	97.18
											1.9345	0.435		242.131	100.705		218.34	0
											1.5015	1.0747		160.772	0		247.52	0
											1.5814	0.8352		98.2318	96.2464		276.24	74.4
											1.3772	0.3549		132.802	129.702		204.5	94.34
											1.9345	0.2812		161.031	150.15		121.8	0
											1.5291	1.0747		166.389	164.745		203.25	118.34
											0.6273	0.5258		158.228	159.236		198.81	93.37
											1.5069	0.3343		175.439	157.978		131.75	96.43
											1.4801	1.0529		92.4214	96.2464		136.24	114.29
											0.4831	0.4261		185.874	164.745		251.89	112.49
											1.9255	0.941		202.84	112.233		136.99	94.07
											1.7549	0.3771		231.482	0		212.31	72.89
											1.631	1.0692		197.239	169.492		229.36	64.23
											1.8485	0.3027		209.205	93.8967		120.77	89.69
											1.5404	1.0747		154.083	0		207.47	97.66
											1.5069	0.3887		190.114	167.785		191.2	0
											1.9255	0.2452		184.162	182.482		140.65	125.63
											1.4907	1.0803		190.114	186.22		146.41	0
											1.7623	0.8014		115.607	111.732		174.83	91.32
											1.9345	1.0775		138.889	136.054		103.73	86.06
											1.4645	1.0747		53.71	53.59		231.48	65.32
											0.6098	1.0747		123.92	119.62		251.26	0
											1.9255	0.7818		18.92	19.04		425.53	0
											1.391	0.9002		45.58	45.56		359.71	14.53
											0.4694	0.9002		58.89	58.75		151.06	26.68
											1.9078	1.0775		106.61	104.49		261.1	127.06
											1.4441	1.0219		21.28	21.39		116.01	0
											1.4195	1.0775		90.17	88.89		90.25	57.31
											1.3681	0.9284		57.41	57.8		64.47	22.68
											1.9435	1.0398		49.78	49.83		155.28	78.55
											1.7045	1.0719		24.43	24.44		155.28	127.71
											1.6058	1.0119		67.07	66.8		81.23	89.53
											1.9345	1.0692		37.57	37.66		14.53	93.28
											1.8991	0.7983		56.12	55.99		26.67	109.65
											1.8905	0.692		159.49	147.93		155.76	0
											1.7402	1.0637		49.02	50.28		270.27	22.71
											1.9166	0.9695		31.44	31.45		109.77	65.15
											1.9345	1.0692		78.93	78.12		58.48	20.42
											0.7674	1.0692		169.2	156.49		22.62	20.86
											1.0719	0.9346		13.5	13.5		79.55	0
											1.0719	1.0692		47.37	47.33		140.25	103.2
											0.8593	0.7467		79.81	79.18		84.6	66.18
											1.0719	0.7968		13.42	13.45		96.9	69.93
											1.8991	1.0219		27.23	27.26		109.65	127.71
											1.5519	1.0747		33.84	33.83		224.22	91.91
											1.9166	0.8983		29.38	29.38		24.44	102.88
											1.9435			101.94	99.7		66.05	37.48
											1.8322			86.43	86.81		20.33	126.1
											1.5124			203.67	176.37		20.89	115.07
											1.9345			14.33	14.52		160.51	65.66
											1.9435			62.11	61.88		109.89	41.81
											1.9166			21.73	21.73		64.14	87.57
											1.8322			107.18	104.6		71.07	65.45
											1.9345			119.05	118.2		149.25	68.12
											1.7623			25.38	25.58		81.83	69.3
											1.8005			33.17	33.17		112.61	112.11
											1.3547			53.05	52.99		37.52	60.94
											1.9345			77.22	76.75		151.29	0
											1.8819			171.53	156.01		126.74	44.17
											1.9255			20.04	20.28		56.18	127.71
											1.7402			31.18	31.17		41.84	83.19
											1.9255			80.06	79.3		90.58	97.28
											1.9345			38.12	38.3		64.35	15.52
											1.5235			101.83	99.4		68.21	114.42
											1.9255			14.64	14.69		69.49	59.88
											1.8242			193.42	168.92		120.48	18.01
											1.9435			134.05	139.86		56.69	0
											1.7475			58.21	59.59		151.52	29.6
											1.9255			26.8	26.83		34.57	61.2
											1.4292			42.14	42.12		45.29	128.37
											1.5996			49.55	49.53		149.25	39.17
											1.9166			115.87	112.11		74.46	117.51
											1.6907			12	12.05		102.88	0
											1.9435			160.51	147.49		15.38	0
											1.5461			118.06	114.03		138.7	127.71
											1.9345			101.11	101.83		53.56	128.04
											1.6976			61.39	62.07		18.14	0
														24.22	24.25		156.25	25.37
																	104.28	67.43
																	28.52	106.38
																	61.65	26.69
																	158.23
																	36.87
																	132.45
																	246.31
																	162.07
																	16.2
																	162.87
																	122.55
																	221.73
																	25.38
																	68.26
																	22.21
																	115.74
																	142.65
																	31.46

## Sheet: Fig. 7
		7d				7g				7h				7i				7j
			Ctrl	Cpz			Ctrl	Cpz			Ctrl	Cpz			Ctrl	Cpz			Ctrl	Cpz
		early	1	1		excited	4	3			1.17647	1.66629			10	40			20	10
		late	2	5		supressed	5	6			1.4286	1.37473			40	30			10	50
		depressed	1	1		not modulated	3	5			1.579	2.49953			50	20			20	30
		none	14	10							3.5556	4.2			10	10			20	40
											2.24987	2.33333			-20	20			10	40
											1.72738	2			20	-30			30	60
											1.25	6.46552			-30	0			10	30
											1.77778	5.75			0	40			20	60
											3.06452	1.10714				0				30
											1.42083	1.6
											1.75
											1.77143

## Sheet: Fig. S2
	S2b				S2c				S2e							S2f
		Ctrl	Cpz			Ctrl	Cpz			Ctrl			Cpz				Ctrl			Cpz
		8.85789	12.9977			7.31325	14.038			mono	di		mono	di			mono	di		mono	di
		6.80148	18.4045			0.0477516	14.3683			8.85789	14.1774		12.9977	18.4045			7.31325	4.38521		14.038	14.3683
		14.1774	22.9137			4.38521	27.473			6.041	16.7524		10.5111	22.9137			0.0629863	0.928289		7.21128	27.473
		16.7524	20.0618			0.928289	18.0312			6.80148	17.8324		14.8333	20.0618			0.0477516	0.38585		12.1327	18.0312
		17.8324	10.5111			0.38585	7.21128			8.88945	13.1374		11.2467	23.1733			5.27902	8.02495		0.335238	8.07651
		8.88945	14.8333			5.27902	12.1327			7.99279	15.8222		15.263	18.4777			0.0657871	10.9347		0.820183	8.02704
		13.1374	11.2467			8.02495	0.335238			6.16424	13.2559		9.20794	21.7859			0.062591	0.886273		1.09614	2.08894
		7.99279	23.1733			0.0657871	8.07651			6.84088	15.4233		14.0175	22.3111			0.372435	0.866606		22.0536	1.42172
		15.8222	18.4777			10.9347	8.02704			9.074	17.7909		11.0653	25.423			2.17957	1.74656		2.74558	3.12129
		6.16424	21.7859			0.062591	2.08894				11.999		16.9789					7.70966		3.86608
		6.84088	15.263			0.372435	0.820183
		9.074	22.3111			2.17957	1.42172
		13.2559	25.423			7.70966	3.12129
		17.7909	9.20794			0.886273	1.09614
		6.041	16.9789			1.74656	3.86608
			14.0175				22.0536

## Sheet: Fig. S3
	S3a										S3b										S3c							S3d
				Ctrl				Cpz						Ctrl				Cpz				Ctrl			Cpz			Ctrl			Cpz
		mW	Mean	SD	n		Mean	SD	n			mW	Mean	SD	n		Mean	SD	n			1	2		1	2		1	2		1	2
		0.75	168.029	35.2396	2		145.327	37.9441	5													8.00182	13.8311		12.3037	16.874		1.65188	0.979711		0.611651	0.124004
		2.2	182.089	39.5198	7		173.062	22.2682	5													6.041	11.3679		15.4127	20.3038		0.0629863	0.102196		5.76266	0.886369
		3.62	198.621	32.6747	7		190.78	25.9435	5			3.62	160.288	20.9853	3		166.053	82.422	4			6.80148			20.5779	27.0378		0.0477516			1.49335	1.62066
		9.18	211.59	27.8999	7		199.765	19.4342	4			9.18	148.543	37.9818	9		144.061	74.8233	8			15.9675	20.0486		13.1521	25.5644		0.773122	0.414132		3.75487	2.23847
		19.79	201.303	25.8083	6		216.05	21.3054	4			19.79	174.309	27.2807	9		167.528	57.8555	11			16.884	23.2972		13.2139	17.2862		0.598574	4.19191		1.02532	5.13763
		25.2	206.303	25.3119	4		220.577	37.0004	3			25.2	165.742	32.2363	11		156.343	64.7537	11			17.7716	23.1014		11.2467	20.296		0.174256	1.1804		0.335238	5.37305
																						8.15333	13.3953		19.5925	25.234		1.77622	1.94148		1.54794	0.692749
																						7.99279			19.0012	26.1157		0.0657871			0.66375	0.802069
																						6.29778			21.6866	25.984		0.0317313			0.886114	0.00928
																						6.85343			15.263	19.5517		0.367205			0.820183	0.472878
																						6.30182	11.9882		24.2853	29.2622		0.437309	1.79153		1.11896	0.845458
																						13.2559			25.6342	29.36		0.886273			1.86275	0
																						16.5397	21.0321		9.41082	12.8193		0.624754	0.826989		0.751208	0.482071
																									16.4684	22.0331					2.09541	1.12076
																									10.0348	14.1071					0.538517	0.13573

## Sheet: Fig. S4
	S4b				S4c										S4e									S4f	data is nested per animal													S4g				S4h				S4i
		Ctrl	Cpz			mW		Ctrl				Cpz					Ctrl				Cpz				Ctrl						Cpz								Ctrl	Cpz			Ctrl	Cpz			Ctrl	Cpz
		72.5564	28.7215			0.57	0.283541	0.298645	11		0.355681	0.200509	6			1 Hz	10 Hz	20 Hz		1 Hz	10 Hz	20 Hz			1.6	4.622	4.47	6.22	6.61		6.442	3.692	2.082	3.89	8.95	6.2			-75.2032	-81.4199			133.5	228.2			550	350
		46.638	146.486			1.23	0.428228	0.220651	11		0.470599	0.126722	6			12.6393	7.23141	63.408		37.7287	65.5968	100			1.699	2.647	6.5	5.13	9.65		6.533	3.072	1.878	4.99	7.38	3.71			-73.0271	-68.1602			66.9	216.1			630	250
		152.049	70.2693			2.42	0.704262	0.182658	11		0.575185	0.0780237	6			14.3876	54.9067	57.1051		54.5913	55.0394	100			1.926	2.515	3.81	7.41	7.23		5.521	3.766	1.815	6.33	11.69	1.9			-74.608	-72.4924			203.5	240.6			260	420
		170.141	166.19			3.57	0.679872	0.206584	8		0.581053	0.133025	6			35.2145	10.8294	61.2599		32.0821	58.6136	94.0676			1.955	1.758	4.38	7.93	3		3.041	4.218	1.236	5.14	6.88	1.02			-69.6202	-77			204.2	333.6			620	240
		795.472	147.555			4.58	0.63986	0.219868	11		0.696705	0.234549	6			15.9171	15.9171	91.5674		52.9175	62.914	100			4.76	2.782	7.46	7.84	5.13		3.823	1.763	4.241	6.77	6.5	6.03			-79.0173	-61.4229			279.5	104.2			220	350
		208.74	174.818			5.66	0.792731	0.198087	11		0.74434	0.224746	6			57.8068	68.7234	100		60.1011		100			1.431	1.118	2.8	3.74	1.57		3.115	2.389	2.411	4.69	7.25	5.37			-76.014	-72.2702			113	108			410	580
		232.532				8.5	0.830973	0.151403	10		0.745939	0.203711	6			21.1036	19.6211	54.5779			10.0482	100			2.431	2.982	6.96	1.93	2.39		3.912	2.584	5.144	7.76	5.8	4.45			-82.9295	-73.6273			178.7	474.9			250	410
		308.045				11.5	0.89222	0.155039	10		0.719813	0.116303	6				30.3525	19.3382		70.8595	100	100			2.28	2.795	1.42	1.71	2.36		2.061	4.097	2.54	9.93	2.49	7.5			-69.9838	-72.2513			91.5	583.7			150	450
		117.954				14.1	0.922203	0.118706	8		0.706523	0.277182	5							47.2177	42.6356	82.9644			2.404	1.607	7.33	4.41	3.59		4.221	1.789	3.584	3.17	7.01	8.03			-83.3926	-69.3154			315.9	615.3			200	370
		289.474																							2.183	1.872	4.45	3.83	5		3.916	1.153	3.033	3.77	4.14	4.78			-77.0832	-66.9954			103.5	350.6			420	300
		183.111																							3.606	2.312	4.29	5.74	2.15		3.192	1.876	3.568	3.08	3.94	4.49			-78.5166	-68.2957			394.2	250.3			150	320
		820.643																							1.977	1.771	5.77	12.41	1.85		3.097	2.405	2.896	5.5	5.21	4.65			-67.8205	-92.2764			366.6	282.5			220	320
																									2.181	1.039	6.41	7.07	3.8		4.577	1.819	4.085	5.55	2.51	5			-73.3239	-68.2009			196.2	184.7			340	550
																									2.279	2.104	11.7	13.53	1.74		3.176	1.375	2.818	6	9.48	4.29			-73	-78.7199			189.3	287.6			310	640
																									3.344	1.437	10.43	8.75	3.84		5.41	2.121	3.349	3.51	4.58	5.36			-79.2622	-70.0375			225.2	301.4			135	240
																									1.692	2.11	9.6	5.46	6.87		5.99	2.154	1.874	5.36	8.58	5.03			-66.3899	-68.2972			100.4	230.7			250	190
																									1.332	2.152	4.64	5.8	5.57		4.622	2.25	1.862	5.43	5.64	4.91			-73	-80.3865			252.7	372.1				120
																									2.291	1.514	2.29	6.9	5.74		6.324	0.922	3.276	4.81	4.36	5.17			-63	-68.8796			117.6	217.4				390
																									1.472	2.318	2.04	10.8	5.81		6.193	1.575	1.091	6.44	5.17	2.76			-67.3151	-78.7109			408	90.56				335
																									2.417	0.824	1.73	3.55	5.73		5.62	2.431	4.01	4.66	4.66	3.77			-82.2575	-69.3076			302.6	93.84				240
																									2.744	1.939	0.92	11.66	8.36		9.132	3.355	1.964	4.79	6.42	6.4			-79.7675	-71.485			185.3
																									2.31	0.998	0.72	9.62	2.57		4.502	1.914	1.341	6.17	4.52	2.45			-65.5073	-79.1794			122.8
																									1.766	1.763	2.58	7.32	5.65		3.977	3.099	3.04	2.99	1.79	4.17			-81.1856	-71.9301
																									1.174	0.48	6.32	5.46	4.9		5.349	2.269	1.517	4.01	4.59	3.76			-66.0771
																									2.21	6.771	4.79	12.37	2.67		2.681	1.5	1.727	2.67	3.09	2.91			-68
																									2.047	8.172	4.42	3.28	6.18		7.347	1.867	1.552	3.98	4.67	4.45			-63
																									2.023	1.671	3.88	2.74	7.97		6.812	1.882	2.564	4.59	7.49	3.2			-69.4716
																									3.166	2.273	2.97	12.2	5.8		4.523	1.413	1.846	4.34	5.56	3.48			-72.3087
																									1.943	2.54	1.74	15.33	8.37		4.628	4.283	2.968	2.16	3.76	2.77			-82.1778
																									1.721	5.198		9.05	3.84		5.112	3.012	1.882	1.49	4.82	3.57			-68.4157
																									2.19	2.802		4.72	9.93		2.547	2.215	2.453	1.26	3.52	3.26			-75.0671
																									1.494	2.498		9.43	4.1		3.469	0.832	1.149	3.22	10.03	1.07			-67.654
																									2.547	2.013		8.37	3.65		3.978	1.028	2.354	3.73	4.6	2.27			-71.9192
																									2.444	7.289		4.86	5.84		4.22	1.781	1.795	2.09	3.28	0.94			-74.7197
																									3.033	1.855		7.69	4.12		3.003	3.213	2.299	5.35	3.68	0.85			-83
																									0.992	4.148		6.99	1.35		2.862	1.654	2.138	6.95	11.9	9.44			-80.4396
																									1.884	3.96		7.88	2.88		3.504	1.614	0.888	4.45	11.14	2.91			-73.5821
																									2.319	3.311		8.07	6.5		3.148	3.777	3.528	4.44	9.37	8.61			-78.7281
																									2.415	2.554		6.92	4.41		2.984	1.855	2.873	4.08	8.01	3.75			-68.9518
																									5.303	5.526		8.12	2.63		2.634	1.239	2.115	3.67	7.64	3.56			-77.1374
																									2.475	1.909		5.18	1.33		3.393	1.961	1.636	3.37	6.05	4.58			-75.7037
																									1.733	2.237		8.98	3.34		5.845	0.742	0.486	4.73	3.02	3.52
																									2.737	2.163		6.61	2.39		5.328	2.507	2.743	3.98	8.34	2.93
																									2.702	1.33		4.93	2.9		3.893	4.237	0.931	5.66	3.75	2.44
																									2.579	1.551		11.18	4.36		3.742	2.053	2.436	3.19	10.56	1.78
																									1.841	0.759		4.89	5.55		2.665	2.476	1.437	3.56	7.68	4.4
																									2.414	3.722		3.06	4.57		3.896	1.85	5.212	4.39	2.96	3.44
																									1.758	2.126		6.93	2.59		5.075	1.395	2.786	7.64	2.59	2.58
																									3.663	1.718		9.64	2.54		4.493	3.404	1.175	4.05	2.99	3.39
																									2.677	2.254		8.97	2.83		1.998	2.065	3.638	3.94	1.89	2.39
																									2.125	0.722		9.37	5.23		4.076	2.122	4.679	4.51	4.18	3.58
																									3.377	0.845		16.52	3.39		2.611	2.369	2.2	2.54	9.91	1.69
																									1.72	4.171		9.35	2.32		3.02	2.475	1.711	4.47	6.86	4.43
																									1.791	1.521		9.05	4.8		5.485	0.8	4.412	7.01	7.59	1.85
																									0.763	1.127		5.61	6.7		2.221	2.272	2.69	4.29	5.32	6.99
																									1.624	1.967		12.66	4.66		2.161	1.987	2.371	4.01		3.79
																									1.549	1.446		5.49	3.36		4.971	1.452	1.92	4		6.05
																									1.155	6.92		5.6	3.19		3.292	1.64	3.415	2.87		5.29
																									1.833	4.191		7.69	2.29		4.763	5.073	2.488	3.34		4.19
																									2.597			8.2			5.445	3.142	2.631	6.6		6.29
																									1.104			1.34			5.849	4.459	3.518			2.87
																									3.324			3.59			4.691	2.254	2.211			1.75
																									2.712			1.85			4.556	2.346	2.951			2.31
																									3.65			1.6			5.257	1.919	2.464			1.59
																									1.919			5.88			4.98	1.133	6.287			3.63
																									1.839			7.72			7.583	2.177	3.061			4.28
																									1.972			7.65			1.869	4.155	4.755			4.81
																									3.304			6.5			3.453	2.774	2.167			2.87
																									1.628			6.13			4.042	1.98	1.93			2.38
																									1.978			2.69			5.868	2.036	0.862			4.62
																									1.694						4.996	3.818	0.982			4.63
																									3.604						3.157	2.029	2.086			4.29
																									3.277						3.48	1.221	3.169			3.4
																									3.022						4.343	0.668	0.804			4.66
																																2.983	1.971			5.39
																																1.987	3.807
																																1.419	4.785
																																3.329	2.819
																																3.318	5.313
																																2.515	5.278
																																3.823	6.931
																																1.699	1.994
																																1.515	8.067
																																1.777	2.551
																																1.853	2.292
																																1.913	3.004
																																1.617	3.744
																																1.534	3.091
																																1.525	3.28
																																2.318	3.378
																																1.384	5.139
																																2.52	3.649
																																2.003	4.158
																																3.773	1.904
																																1.578	3.661
																																3.14	4.792
																																1.209	2.548
																																3.69	4.354
																																1.742	4.091
																																2.928	1.634
																																4.009	4.263
																																1.299	5.522
																																5.508	2.828
																																2.541	4.893
																																1.281	3.154
																																1.247	3.496
																																3.42	2.384
																																2.907	3.257
																																3.76	1.292
																																2.409	2.183
																																2.64	1.525
																																1.999	2.805
																																2.016	4.879
																																2.406	3.025
																																1.407	2.268
																																0.77
																																1.325
																																1.596
																																0.702
																																1.343
																																3.376
																																2.444
																																1.738
																																1.764
																																1.871
																																2.252
																																0.92
																																1.555
																																2.476
																																0.588
																																0.84
																																3
																																2.945
																																1.929
																																3.239
[truncated: 3 more columns]

[truncated: 5 more sheets: Fig. S5, Fig. S6, Fig. S7, Fig. S8, Fig. S9]
